# Supplementary material for: Mendelian randomization to evaluate the effect of plasma vitamin C levels on the risk of Alzheimer’s disease
Source: Genes Nutr. 2021 Oct 29;16:19. doi: 10.1186/s12263-021-00700-9 (PMC8555275; doi:10.1186/s12263-021-00700-9)
Supplement: Supplementary file 1 — Additional file 1: Supplementary Table 1. Phenotype Descriptions and distributions in Cognitive Performance GWAS [file 12263_2021_700_MOESM1_ESM.xlsx]

## Sheet: Sheet1
Supplementary Table 1. Phenotype Descriptions and distributions in Cognitive Performance GWAS
Phenotype	Cohort	Phenotype measure(s)	N
Cognitive Performance	UKB	Standardized score on a test of verbal-numerical reasoning (data field 20016 for in-person assessments and data field 20191 for an online follow-up). The test contains thirteen logic and reasoning questions with a two-minute time limit and was designed as a measure of fluid intelligence. Each respondents took the test up to four times, and we use the mean of the standardized scores, which was the…	222543
	COGENT	For each of 35 component studies in the meta-analysis, the phenotype used was the first unrotated principal component of performance on at least 3 neuropsychological tests (or at least two IQ-test subscales). In general, the test variable used measured overall accuracy or total number of correct responses. Across the individual studies, the first PC explained an average of 41% of the variance in …	35298
