# Supplementary material for: Mendelian randomization to evaluate the effect of plasma vitamin C levels on the risk of Alzheimer’s disease
Source: Genes Nutr. 2021 Oct 29;16:19. doi: 10.1186/s12263-021-00700-9 (PMC8555275; doi:10.1186/s12263-021-00700-9)
Supplement: Supplementary file 2 — Additional file 2: Supplementary Table 2. Pleiotropic association of 11 vitamin C genetic variants with human phenotypes at the genome wide significance level (P<5.00E-08) using PhenoScanner [file 12263_2021_700_MOESM2_ESM.xlsx]

## Sheet: Sheet1
Supplementary Table 1. pleiotropic association of 11 vitamin C genetic variants with human phenotypes at the genome wide significance level (P<5.00E-08) using PhenoScanner
snp	hg19_coordinates	hg38_coordinates	a1	a2	trait	efo	study	pmid	ancestry	year	beta	se	p	direction	n	n_cases	n_controls	n_studies	unit	dataset
rs174547	chr11:61570783	chr11:61803311	C	T	Plasma omega 6 polyunsaturated fatty acid levels arachidonic acid	EFO_0005680	Guan W	24823311	European	2014	1.69	NA	0	+	-	-	-	-	unit decrease	NHGRI-EBI_GWAS_Catalog
rs174547	chr11:61570783	chr11:61803311	C	T	Linoleic acid 18:2n6	EFO_0005110	CHARGE	24823311	European	2014	1.474	0.0417	4.98e-274	+	8631	0	8631	5	%	CHARGE_Linoleic-acid_EUR_2014
rs174547	chr11:61570783	chr11:61803311	C	T	Lipid metabolism phenotypes	EFO_0004529	Kettunen J	22286219	European	2012	NA	NA	8e-262	NA	-	-	-	-	-	NHGRI-EBI_GWAS_Catalog
rs174547	chr11:61570783	chr11:61803311	C	T	Lipid metabolism	HP_0003119	Kettunen J	22286219	European	2012	NA	NA	8e-262	NA	-	-	-	-	-	dbGaP
rs174547	chr11:61570783	chr11:61803311	C	T	Metabolite levels	EFO_0004725	Illig T	20037589	European	2009	36.3	1.273	7e-179	+	-	-	-	-	% variance explained	NHGRI-EBI_GWAS_Catalog
rs174547	chr11:61570783	chr11:61803311	C	T	Electrocardiography	EFO_0004327	Illig T	20037589	European	2009	NA	NA	7e-179	NA	-	-	-	-	-	dbGaP
rs174547	chr11:61570783	chr11:61803311	C	T	Glycerophospholipid levels	EFO_0007630;EFO_0005664	Draisma H	26068415	European	2015	-0.1652	0.00585	2e-175	-	-	-	-	-	unit increase	NHGRI-EBI_GWAS_Catalog
rs174547	chr11:61570783	chr11:61803311	C	T	Glycerophospholipid levels	EFO_0007630;EFO_0005664	Draisma H	26068415	European	2015	-0.1408	0.00504	9e-172	-	-	-	-	-	unit increase	NHGRI-EBI_GWAS_Catalog
rs174547	chr11:61570783	chr11:61803311	C	T	DPA 22:5n3	EFO_0005110	CHARGE	21829377	European	2011	-0.0746	0.0028	3.79e-154	-	8866	0	8866	5	%	CHARGE_DPA_EUR_2011
rs174547	chr11:61570783	chr11:61803311	C	T	Plasma docosapentaenoic acid levels	NCIT_C68347;CHEBI_61204	Lemaitre RN	21829377	European	2011	NA	NA	3.79e-154	NA	8866	-	-	-	-	GRASP
rs174547	chr11:61570783	chr11:61803311	C	T	Phospholipid levels plasma	-	Lemaitre RN	21829377	European	2011	-0.07	0.002647	4e-154	-	-	-	-	-	% increase	NHGRI-EBI_GWAS_Catalog
rs174547	chr11:61570783	chr11:61803311	C	T	Phospholipids	NCIT_C70561	Lemaitre RN	21829377	European	2011	NA	NA	4e-154	NA	-	-	-	-	-	dbGaP
rs174547	chr11:61570783	chr11:61803311	C	T	Dihomo-gamma-linolenic acid	EFO_0007763;EFO_0005680;EFO_0005110	CHARGE	24823311	European	2014	0.355	0.0136	2.63e-151	+	8631	0	8631	5	%	CHARGE_Dihomo-gamma-linolenic-acid_EUR_2014
rs174547	chr11:61570783	chr11:61803311	C	T	Glycerophospholipid levels	EFO_0007630;EFO_0005664	Draisma H	26068415	European	2015	-0.1157	0.004581	9e-141	-	-	-	-	-	unit increase	NHGRI-EBI_GWAS_Catalog
rs174547	chr11:61570783	chr11:61803311	C	T	Adrenic acid 22:4n6	EFO_0005110	CHARGE	24823311	European	2014	-0.0483	0.0019	6.26e-140	-	8631	0	8631	5	%	CHARGE_Adrenic-acid_EUR_2014
rs174547	chr11:61570783	chr11:61803311	C	T	Metabolic traits	EFO_0004725	Suhre K	21886157	European	2011	0.178	0.007783	9e-116	+	-	-	-	-	unit decrease	NHGRI-EBI_GWAS_Catalog
rs174547	chr11:61570783	chr11:61803311	C	T	Metabolism	HP_0003119;HP_0012278	Suhre K	21886157	European	2011	NA	NA	9e-116	NA	-	-	-	-	-	dbGaP
rs174547	chr11:61570783	chr11:61803311	C	T	Glycerophospholipid levels	EFO_0007630;EFO_0005664	Draisma H	26068415	European	2015	-0.0992	0.005108	5e-84	-	-	-	-	-	unit increase	NHGRI-EBI_GWAS_Catalog
rs174547	chr11:61570783	chr11:61803311	C	T	Plasma alpha linolenic acid levels	CHEBI_27432;NCIT_C997	Lemaitre RN	21829377	European	2011	NA	NA	7e-84	NA	8866	-	-	-	-	GRASP
rs174547	chr11:61570783	chr11:61803311	C	T	Plasma omega 6 polyunsaturated fatty acid levels gamma linolenic acid	EFO_0005680	Guan W	24823311	European	2014	-0.02	0.001111	2e-72	-	-	-	-	-	unit increase	NHGRI-EBI_GWAS_Catalog
rs174547	chr11:61570783	chr11:61803311	C	T	Gamma-linolenic acid 18:3n6	EFO_0005110	CHARGE	24823311	European	2014	-0.0156	0.0009	2.285e-72	-	8631	0	8631	5	%	CHARGE_Gamma-linolenic-acid_EUR_2014
rs174547	chr11:61570783	chr11:61803311	C	T	Glycerophospholipid levels	EFO_0007630;EFO_0005664	Draisma H	26068415	European	2015	-0.0764	0.004306	2e-70	-	-	-	-	-	unit increase	NHGRI-EBI_GWAS_Catalog
rs174547	chr11:61570783	chr11:61803311	C	T	Phospholipid levels plasma	-	Lemaitre RN	21829377	European	2011	-0.02	0.001182	3e-64	-	-	-	-	-	% decrease	NHGRI-EBI_GWAS_Catalog
rs174547	chr11:61570783	chr11:61803311	C	T	Phospholipids	NCIT_C70561	Lemaitre RN	21829377	European	2011	NA	NA	3e-64	NA	-	-	-	-	-	dbGaP
rs174547	chr11:61570783	chr11:61803311	C	T	ALA 18:3n3	EFO_0005110	CHARGE	21829377	European	2011	0.0159	0.0009	3.467e-64	+	8866	0	8866	5	%	CHARGE_ALA_EUR_2011
rs174547	chr11:61570783	chr11:61803311	C	T	Plasma eicosapentaenoic acid levels	NCIT_C67080	Lemaitre RN	21829377	European	2011	NA	NA	1.83e-57	NA	8866	-	-	-	-	GRASP
rs174547	chr11:61570783	chr11:61803311	C	T	EPA 20:5n3	EFO_0005110	CHARGE	21829377	European	2011	-0.082	0.0051	1.831e-57	-	8866	0	8866	5	%	CHARGE_EPA_EUR_2011
rs174547	chr11:61570783	chr11:61803311	C	T	Glycerophospholipid levels	EFO_0007630;EFO_0005664	Draisma H	26068415	European	2015	-0.0663	0.004867	3e-42	-	-	-	-	-	unit increase	NHGRI-EBI_GWAS_Catalog
rs174547	chr11:61570783	chr11:61803311	C	T	Triglycerides	EFO_0004530	GLGC	24097068	European	2013	0.0469	0.0035	1.04e-40	+	177861	0	177861	60	IVNT	GLGC_TG_EUR_2013
rs174547	chr11:61570783	chr11:61803311	C	T	Glycerophospholipid levels	EFO_0007630;EFO_0005664	Draisma H	26068415	European	2015	-0.0884	0.006641	2e-40	-	-	-	-	-	unit increase	NHGRI-EBI_GWAS_Catalog
rs174547	chr11:61570783	chr11:61803311	C	T	Red cell distribution width	EFO_0004586	Astle W	27863252	European	2016	-0.04908	0.003713	6.765e-40	-	173480	0	173480	2	IVNT	Astle-W_Blood-Cell-Traits_EUR_2016
rs174547	chr11:61570783	chr11:61803311	C	T	Low density lipoprotein	EFO_0004611	GLGC	24097068	European	2013	-0.0505	0.0038	7.992e-38	-	173082	0	173082	60	IVNT	GLGC_LDL_EUR_2013
rs174547	chr11:61570783	chr11:61803311	C	T	Pulse rate	EFO_0004326	Neale B	UKBB	European	2017	0.03383	0.002632	8.589e-38	+	317756	0	317756	1	IVNT	Neale-B_UKBB_EUR_2017
rs174547	chr11:61570783	chr11:61803311	C	T	Total cholesterol	EFO_0004574	GLGC	24097068	European	2013	-0.0472	0.0037	1.35e-35	-	187365	0	187365	60	IVNT	GLGC_TC_EUR_2013
rs174547	chr11:61570783	chr11:61803311	C	T	FADS1 gene expression in human liver	NCIT_C82858	Kathiresan S	19060906	European	2008	NA	NA	5e-35	NA	19840	-	-	-	-	GRASP
rs174547	chr11:61570783	chr11:61803311	C	T	Oleic acid 18:1n9	EFO_0005110	CHARGE	23362303	European	2013	0.2282	0.0194	5.568e-32	+	8961	0	8961	5	%	CHARGE_Oleic-acid_EUR_2013
rs174547	chr11:61570783	chr11:61803311	C	T	Plasma oleic acid	CHEBI_16196	Wu JH	23362303	European	2013	NA	NA	5.57e-32	NA	8961	-	-	-	-	GRASP
rs174547	chr11:61570783	chr11:61803311	C	T	Age related disease endophenotypes	EFO_0004574;EFO_0006336;EFO_0004530;EFO_0006335;EFO_0004348;EFO_0007928;EFO_0004468;EFO_0004340;EFO_0004612	He L	27790247	European	2016	NA	NA	1e-29	NA	-	-	-	-	-	NHGRI-EBI_GWAS_Catalog
rs174547	chr11:61570783	chr11:61803311	C	T	High density lipoprotein	EFO_0004612	GLGC	24097068	European	2013	-0.0389	0.0035	4.045e-27	-	187167	0	187167	60	IVNT	GLGC_HDL_EUR_2013
rs174547	chr11:61570783	chr11:61803311	C	T	Age related diseases mortality and associated endophenotypes	EFO_0004574;EFO_0004348;EFO_0000712;EFO_0007928;EFO_0001645;EFO_0004340;EFO_0000275;EFO_0004612;EFO_0000311;EFO_0006336;EFO_0004530;EFO_0006335;EFO_0003144;EFO_0000400;EFO_0004468;EFO_0004352	He L	27790247	European	2016	NA	NA	7e-25	NA	-	-	-	-	-	NHGRI-EBI_GWAS_Catalog
rs174547	chr11:61570783	chr11:61803311	C	T	Mean platelet volume	EFO_0004586	Astle W	27863252	European	2016	-0.03889	0.003792	1.142e-24	-	173480	0	173480	2	IVNT	Astle-W_Blood-Cell-Traits_EUR_2016
rs174547	chr11:61570783	chr11:61803311	C	T	Triglycerides	EFO_0004530	GLGC	20686565	Mixed	2010	0.0481	0.005	6e-23	+	96598	0	96598	46	Z-score	GLGC_TG_Mixed_2010
rs174547	chr11:61570783	chr11:61803311	C	T	Triglycerides	-	GLGC	20686565	Mixed	2010	NA	NA	6e-23	NA	100184	-	-	-	-	GRASP
rs174547	chr11:61570783	chr11:61803311	C	T	Metabolite levels lipid measures	EFO_0004529;EFO_0005664	Kettunen J	27005778	European	2016	0.4	0.04062	7e-23	+	-	-	-	-	unit decrease	NHGRI-EBI_GWAS_Catalog
rs174547	chr11:61570783	chr11:61803311	C	T	Platelet count	EFO_0004586	Astle W	27863252	European	2016	0.03721	0.003824	2.214e-22	+	173480	0	173480	2	IVNT	Astle-W_Blood-Cell-Traits_EUR_2016
rs9895661	chr17:59456589	chr17:61379228	C	T	log eGFR creatinine in non diabetics	EFO_0005208	CKDGen	26831199	European	2016	-0.012	0.0012	2.8e-22	-	118460	0	118460	45	ml/min/1.73m2	CKDGen_eGFRcrea-NDM_EUR_2016
rs9895661	chr17:59456589	chr17:61379228	C	T	Glomerular filtration rate in non diabetics creatinine	EFO_0005208;EFO_0004518	CKDGen	26831199	European	2016	-0.0121	0.001247	3e-22	-	-	-	-	-	unit increase	NHGRI-EBI_GWAS_Catalog
rs174547	chr11:61570783	chr11:61803311	C	T	HDL cholesterol	NCIT_C61041;NCIT_C105587	GLGC	20686565	Mixed	2010	NA	NA	1e-21	NA	100184	-	-	-	-	GRASP
rs174547	chr11:61570783	chr11:61803311	C	T	High density lipoprotein	EFO_0004612	GLGC	20686565	Mixed	2010	-0.0477	0.0051	1.105e-21	-	99900	0	99900	46	Z-score	GLGC_HDL_Mixed_2010
rs9895661	chr17:59456589	chr17:61379228	C	T	log eGFR creatinine	EFO_0005208	CKDGen	26831199	European	2016	-0.011	0.0012	2.8e-21	-	133814	0	133814	48	ml/min/1.73m2	CKDGen_eGFRcrea_EUR_2016
rs9895661	chr17:59456589	chr17:61379228	C	T	Glomerular filtration rate creatinine	EFO_0005208;EFO_0004518	Gorski M	28452372	European	2017	-0.0125	0.001325	4e-21	-	-	-	-	-	unit increase	NHGRI-EBI_GWAS_Catalog
rs174547	chr11:61570783	chr11:61803311	C	T	Total cholesterol	NCIT_C61032;NCIT_C105586	GLGC	20686565	Mixed	2010	NA	NA	2e-20	NA	100184	-	-	-	-	GRASP
rs174547	chr11:61570783	chr11:61803311	C	T	Total cholesterol	EFO_0004574	GLGC	20686565	Mixed	2010	-0.0491	0.0053	2.289e-20	-	100184	0	100184	46	Z-score	GLGC_TC_Mixed_2010
rs174547	chr11:61570783	chr11:61803311	C	T	Red blood cell count	EFO_0004586	Astle W	27863252	European	2016	0.03451	0.003732	2.294e-20	+	173480	0	173480	2	IVNT	Astle-W_Blood-Cell-Traits_EUR_2016
rs174547	chr11:61570783	chr11:61803311	C	T	Stearic acid 18:0	EFO_0005110	CHARGE	23362303	European	2013	-0.1773	0.0193	4.418e-20	-	8961	0	8961	5	%	CHARGE_Stearic-acid_EUR_2013
rs174547	chr11:61570783	chr11:61803311	C	T	Plasma stearic acid	NCIT_C68426	Wu JH	23362303	European	2013	NA	NA	4.42e-20	NA	8961	-	-	-	-	GRASP
rs174547	chr11:61570783	chr11:61803311	C	T	LDL cholesterol	EFO_0004195	GLGC	20686565	Mixed	2010	NA	NA	1e-19	NA	100184	-	-	-	-	GRASP
rs174547	chr11:61570783	chr11:61803311	C	T	Low density lipoprotein	EFO_0004611	GLGC	20686565	Mixed	2010	-0.0486	0.0054	1.165e-19	-	95454	0	95454	46	Z-score	GLGC_LDL_Mixed_2010
rs13028225	chr2:220031255	chr2:219166533	C	T	Height	EFO_0004339	Neale B	UKBB	European	2017	-0.0217	0.002494	3.266e-18	-	336474	0	336474	1	IVNT	Neale-B_UKBB_EUR_2017
rs174547	chr11:61570783	chr11:61803311	C	T	Height	EFO_0004339	He M	25429064	East Asian	2014	-0.037	0.004286	6e-18	-	-	-	-	-	unit increase	NHGRI-EBI_GWAS_Catalog
rs174547	chr11:61570783	chr11:61803311	C	T	Fasting glucose	EFO_0004465	MAGIC	22885924	European	2012	-0.019	0.0022	1.33e-17	-	133010	0	133010	66	mmol/l	MAGIC_FG-METABO_EUR_2012
rs174547	chr11:61570783	chr11:61803311	C	T	Plasma omega 6 polyunsaturated fatty acid levels linoleic acid	EFO_0006807	Dorajoo R	26584805	East Asian	2015	-0.048	0.00578	1e-16	-	-	-	-	-	unit decrease	NHGRI-EBI_GWAS_Catalog
rs174547	chr11:61570783	chr11:61803311	C	T	Granulocyte percentage of myeloid white cells	EFO_0004586	Astle W	27863252	European	2016	-0.03025	0.003749	7.061e-16	-	173480	0	173480	2	IVNT	Astle-W_Blood-Cell-Traits_EUR_2016
rs9895661	chr17:59456589	chr17:61379228	C	T	Chronic kidney disease	EFO_0004617;EFO_0003884	CKDGen	20383146	European	2010	0.01	0.001246	1e-15	+	-	-	-	-	ml/min/1.73m2 decrease	NHGRI-EBI_GWAS_Catalog
rs9895661	chr17:59456589	chr17:61379228	C	T	Creatinine	NCIT_C399;CHEBI_16737	CKDGen	20383146	European	2010	NA	NA	1e-15	NA	-	-	-	-	-	dbGaP
rs9895661	chr17:59456589	chr17:61379228	C	T	Serum creatinine estimated glomerular filtration rate eGFR	NCIT_C110935;HP_0012213	CKDGen	20383146	European	2010	NA	NA	1.1e-15	NA	67093	-	-	-	-	GRASP
rs174547	chr11:61570783	chr11:61803311	C	T	Triglycerides	EFO_0004530	Kathiresan S	19060906	European	2008	NA	NA	1.7e-15	NA	19840	-	-	-	-	GRASP
rs174547	chr11:61570783	chr11:61803311	C	T	Triglycerides	EFO_0004530	Kathiresan S	19060906	European	2008	0.06	0.007842	2e-14	+	-	-	-	-	SD increase	NHGRI-EBI_GWAS_Catalog
rs174547	chr11:61570783	chr11:61803311	C	T	Triglycerides	-	Kathiresan S	19060906	European	2008	NA	NA	2e-14	NA	-	-	-	-	-	dbGaP
rs174547	chr11:61570783	chr11:61803311	C	T	Monocyte percentage of white cells	EFO_0004586	Astle W	27863252	European	2016	0.0283	0.003739	3.772e-14	+	173480	0	173480	2	IVNT	Astle-W_Blood-Cell-Traits_EUR_2016
rs174547	chr11:61570783	chr11:61803311	C	T	Trans fatty acid levels	EFO_0006821;EFO_0006822	Mozaffarian D	25646338	Mixed	2014	-0.0032	0.0004262	6e-14	-	-	-	-	-	unit decrease	NHGRI-EBI_GWAS_Catalog
rs174547	chr11:61570783	chr11:61803311	C	T	Cis trans-18:2	EFO_0006825;EFO_0006824;EFO_0005110	CHARGE	25646338	European	2015	0.0032	0.0004	6.168e-14	+	8013	0	8013	7	%	CHARGE_Cis-trans-182_EUR_2015
rs9895661	chr17:59456589	chr17:61379228	C	T	Glomerular filtration rate	EFO_0005208	Mahajan A	27588450	Mixed	2016	1.003	0.1343	8e-14	+	-	-	-	-	unit decrease	NHGRI-EBI_GWAS_Catalog
rs174547	chr11:61570783	chr11:61803311	C	T	Hemoglobin concentration	EFO_0004586	Astle W	27863252	European	2016	0.0275	0.003721	1.474e-13	+	173480	0	173480	2	IVNT	Astle-W_Blood-Cell-Traits_EUR_2016
rs13028225	chr2:220031255	chr2:219166533	C	T	Comparative height size at age 10	-	Neale B	UKBB	European	2017	-0.01759	0.002396	2.15e-13	-	332021	0	332021	1	-	Neale-B_UKBB_EUR_2017
rs174547	chr11:61570783	chr11:61803311	C	T	Pulse rate	EFO_0004326	Neale B	UKBB	European	2017	0.03184	0.004469	1.057e-12	+	110153	0	110153	1	IVNT	Neale-B_UKBB_EUR_2017
rs174547	chr11:61570783	chr11:61803311	C	T	HDL cholesterol	NCIT_C61041;NCIT_C105587	Kathiresan S	19060906	European	2008	NA	NA	2e-12	NA	19840	-	-	-	-	GRASP
rs174547	chr11:61570783	chr11:61803311	C	T	HDL cholesterol	NCIT_C61041;NCIT_C105587	Lettre G	21347282	African	2011	NA	NA	2e-12	NA	8090	-	-	-	-	GRASP
rs174547	chr11:61570783	chr11:61803311	C	T	HDL cholesterol	EFO_0004612	Kathiresan S	19060906	European	2008	0.09	0.01279	2e-12	+	-	-	-	-	SD decrease	NHGRI-EBI_GWAS_Catalog
rs174547	chr11:61570783	chr11:61803311	C	T	Cholesterol hdl	-	Kathiresan S	19060906	European	2008	NA	NA	2e-12	NA	-	-	-	-	-	dbGaP
rs174547	chr11:61570783	chr11:61803311	C	T	Plasma palmitoleic acid	NCIT_C68408	Wu JH	23362303	European	2013	NA	NA	2.97e-12	NA	8961	-	-	-	-	GRASP
rs174547	chr11:61570783	chr11:61803311	C	T	Palmitoleic acid 16:1n7	EFO_0005110	CHARGE	23362303	European	2013	0.023	0.0033	2.974e-12	+	8961	0	8961	5	%	CHARGE_Palmitoleic-acid_EUR_2013
rs174547	chr11:61570783	chr11:61803311	C	T	Sphingolipid levels	EFO_0004622;EFO_0005664	Draisma H	26068415	European	2015	-0.026	0.003765	5e-12	-	-	-	-	-	unit increase	NHGRI-EBI_GWAS_Catalog
rs9895661	chr17:59456589	chr17:61379228	C	T	Red blood cell count	EFO_0004305	Astle W	27863252	European	2016	-0.03269	0.004733	5e-12	-	-	-	-	-	unit decrease	NHGRI-EBI_GWAS_Catalog
rs9895661	chr17:59456589	chr17:61379228	C	T	Red blood cell count	EFO_0004586	Astle W	27863252	European	2016	0.03269	0.004735	5.079e-12	+	173480	0	173480	2	IVNT	Astle-W_Blood-Cell-Traits_EUR_2016
rs174547	chr11:61570783	chr11:61803311	C	T	Height	EFO_0004339	Neale B	UKBB	European	2017	-0.0125	0.001815	5.631e-12	-	336474	0	336474	1	IVNT	Neale-B_UKBB_EUR_2017
rs174547	chr11:61570783	chr11:61803311	C	T	Granulocyte count	EFO_0004586	Astle W	27863252	European	2016	-0.02593	0.003767	5.821e-12	-	173480	0	173480	2	IVNT	Astle-W_Blood-Cell-Traits_EUR_2016
rs174547	chr11:61570783	chr11:61803311	C	T	Sum neutrophil eosinophil counts	EFO_0004586	Astle W	27863252	European	2016	-0.02578	0.003761	7.149e-12	-	173480	0	173480	2	IVNT	Astle-W_Blood-Cell-Traits_EUR_2016
rs9895661	chr17:59456589	chr17:61379228	C	T	Diastolic blood pressure	EFO_0006336	BPExome	27618447	Mixed	2016	NA	NA	1.548e-11	NA	192763	0	192763	51	INVT	BPExome_DBP_Mixed_2016
rs9895661	chr17:59456589	chr17:61379228	C	T	Hematocrit	EFO_0004348	Astle W	27863252	European	2016	-0.03102	0.004696	4e-11	-	-	-	-	-	unit decrease	NHGRI-EBI_GWAS_Catalog
rs9895661	chr17:59456589	chr17:61379228	C	T	Hematocrit	EFO_0004586	Astle W	27863252	European	2016	0.03102	0.0047	4.147e-11	+	173480	0	173480	2	IVNT	Astle-W_Blood-Cell-Traits_EUR_2016
rs9895661	chr17:59456589	chr17:61379228	C	T	Serum creatinine estimated glomerular filtration rate eGFR	NCIT_C110935;HP_0012213	Okada Y	22797727	East Asian	2012	NA	NA	4.8e-11	NA	39717	-	-	-	-	GRASP
rs9895661	chr17:59456589	chr17:61379228	C	T	Renal function related traits eGRFcrea	EFO_0004742	Okada Y	22797727	East Asian	2012	0.0051	0.0007762	5e-11	+	-	-	-	-	ml/min/1.73m2 decrease	NHGRI-EBI_GWAS_Catalog
rs174547	chr11:61570783	chr11:61803311	C	T	Sphingolipid levels	EFO_0004622;EFO_0005664	Draisma H	26068415	European	2015	-0.0295	0.004508	6e-11	-	-	-	-	-	unit increase	NHGRI-EBI_GWAS_Catalog
rs174547	chr11:61570783	chr11:61803311	C	T	Hematocrit	EFO_0004586	Astle W	27863252	European	2016	0.02423	0.003705	6.164e-11	+	173480	0	173480	2	IVNT	Astle-W_Blood-Cell-Traits_EUR_2016
rs9895661	chr17:59456589	chr17:61379228	C	T	Hemoglobin concentration	EFO_0004586	Astle W	27863252	European	2016	0.03081	0.00472	6.743e-11	+	173480	0	173480	2	IVNT	Astle-W_Blood-Cell-Traits_EUR_2016
rs174547	chr11:61570783	chr11:61803311	C	T	Self-reported asthma	EFO_0000270	Neale B	UKBB	European	2017	-0.005349	0.0008199	6.864e-11	-	337159	39049	298110	1	risk diff	Neale-B_UKBB_EUR_2017
rs9895661	chr17:59456589	chr17:61379228	C	T	Renal function related traits sCR	EFO_0004742	Okada Y	22797727	East Asian	2012	0.0045	0.0006901	7e-11	+	-	-	-	-	mg/dl increase	NHGRI-EBI_GWAS_Catalog
rs9895661	chr17:59456589	chr17:61379228	C	T	Serum creatinine	EFO_0004518	Okada Y	22797727	East Asian	2012	NA	NA	7.4e-11	NA	39717	-	-	-	-	GRASP
rs174547	chr11:61570783	chr11:61803311	C	T	Nap during day	EFO_0004870	Neale B	UKBB	European	2017	0.009819	0.001514	8.912e-11	+	337074	0	337074	1	-	Neale-B_UKBB_EUR_2017
rs10051765	chr5:176799992	chr5:177372991	C	T	Hematocrit	EFO_0004586	Astle W	27863252	European	2016	0.0241	0.003743	1.201e-10	+	173480	0	173480	2	IVNT	Astle-W_Blood-Cell-Traits_EUR_2016
rs174547	chr11:61570783	chr11:61803311	C	T	Eosinophil count	EFO_0004586	Astle W	27863252	European	2016	-0.02407	0.003741	1.243e-10	-	173480	0	173480	2	IVNT	Astle-W_Blood-Cell-Traits_EUR_2016
rs174547	chr11:61570783	chr11:61803311	C	T	Mean corpuscular volume	EFO_0004586	Astle W	27863252	European	2016	-0.02382	0.003704	1.26e-10	-	173480	0	173480	2	IVNT	Astle-W_Blood-Cell-Traits_EUR_2016
rs174547	chr11:61570783	chr11:61803311	C	T	Height	EFO_0004339	GIANT	28146470	Mixed	2017	-0.016	0.0026	2.6e-10	-	458927	0	458927	147	IVNT	GIANT_Height_Mixed_2017
rs174547	chr11:61570783	chr11:61803311	C	T	Sum basophil neutrophil counts	EFO_0004586	Astle W	27863252	European	2016	-0.02375	0.003765	2.814e-10	-	173480	0	173480	2	IVNT	Astle-W_Blood-Cell-Traits_EUR_2016
rs174547	chr11:61570783	chr11:61803311	C	T	Neutrophil count	EFO_0004586	Astle W	27863252	European	2016	-0.02351	0.003758	3.944e-10	-	173480	0	173480	2	IVNT	Astle-W_Blood-Cell-Traits_EUR_2016
rs174547	chr11:61570783	chr11:61803311	C	T	Myeloid white cell count	EFO_0004586	Astle W	27863252	European	2016	-0.02348	0.003778	5.146e-10	-	173480	0	173480	2	IVNT	Astle-W_Blood-Cell-Traits_EUR_2016
rs174547	chr11:61570783	chr11:61803311	C	T	Asthma	EFO_0000270	Neale B	UKBB	European	2017	-0.005033	0.0008184	7.766e-10	-	336782	38791	297991	1	risk diff	Neale-B_UKBB_EUR_2017
rs174547	chr11:61570783	chr11:61803311	C	T	White blood cell count	EFO_0004586	Astle W	27863252	European	2016	-0.0231	0.003761	8.164e-10	-	173480	0	173480	2	IVNT	Astle-W_Blood-Cell-Traits_EUR_2016
rs174547	chr11:61570783	chr11:61803311	C	T	RR interval	EFO_0004831	Eijgelsheim M	20639392	European	2010	NA	NA	8.2e-10	NA	38991	-	-	-	-	GRASP
rs174547	chr11:61570783	chr11:61803311	C	T	Sum eosinophil basophil counts	EFO_0004586	Astle W	27863252	European	2016	-0.02255	0.003745	1.744e-09	-	173480	0	173480	2	IVNT	Astle-W_Blood-Cell-Traits_EUR_2016
rs10051765	chr5:176799992	chr5:177372991	C	T	Self-reported kidney stone or ureter stone/bladder stone	EFO_0003845	Neale B	UKBB	European	2017	0.001384	0.00023	1.784e-09	+	337159	2694	334465	1	risk diff	Neale-B_UKBB_EUR_2017
rs174547	chr11:61570783	chr11:61803311	C	T	Resting heart rate	EFO_0004351	Eijgelsheim M	20639392	European	2010	6.2	1.034	2e-09	+	-	-	-	-	m SD increase	NHGRI-EBI_GWAS_Catalog
rs174547	chr11:61570783	chr11:61803311	C	T	Heart rate	EFO_0004351	Eijgelsheim M	20639392	European	2010	NA	NA	2e-09	NA	-	-	-	-	-	dbGaP
rs10051765	chr5:176799992	chr5:177372991	C	T	Hemoglobin concentration	EFO_0004586	Astle W	27863252	European	2016	0.02247	0.00376	2.28e-09	+	173480	0	173480	2	IVNT	Astle-W_Blood-Cell-Traits_EUR_2016
rs10051765	chr5:176799992	chr5:177372991	C	T	Calculus of kidney and ureter	EFO_0004253	Neale B	UKBB	European	2017	0.00127	0.0002184	6.005e-09	+	337199	2427	334772	1	risk diff	Neale-B_UKBB_EUR_2017
rs10051765	chr5:176799992	chr5:177372991	C	T	Red blood cell count	EFO_0004586	Astle W	27863252	European	2016	0.02185	0.003769	6.728e-09	+	173480	0	173480	2	IVNT	Astle-W_Blood-Cell-Traits_EUR_2016
rs174547	chr11:61570783	chr11:61803311	C	T	Heart rate	EFO_0004326	HRgene Consortium	23583979	Mixed	2013	0.3278	0.0538	6.985e-09	+	93158	0	93158	36	bpm	HRGene_HR_Mixed_2013
rs174547	chr11:61570783	chr11:61803311	C	T	Plateletcrit	EFO_0004586	Astle W	27863252	European	2016	0.02208	0.003837	8.638e-09	+	173480	0	173480	2	IVNT	Astle-W_Blood-Cell-Traits_EUR_2016
rs174547	chr11:61570783	chr11:61803311	C	T	FADS3 gene expression in human liver	GO_1901148	Kathiresan S	19060906	European	2008	NA	NA	1e-08	NA	19840	-	-	-	-	GRASP
rs174547	chr11:61570783	chr11:61803311	C	T	Reticulocyte count	EFO_0004586	Astle W	27863252	European	2016	0.02155	0.00377	1.092e-08	+	173480	0	173480	2	IVNT	Astle-W_Blood-Cell-Traits_EUR_2016
rs9895661	chr17:59456589	chr17:61379228	C	T	Serum creatinine estimated glomerular filtration rate eGFR age 65	NCIT_C110935;HP_0012213	Pattaro C	22479191	European	2012	NA	NA	1.3e-08	NA	74354	-	-	-	-	GRASP
rs9895661	chr17:59456589	chr17:61379228	C	T	log eGFR creatinine	EFO_0005208	CKDGen	20383146	European	2010	NA	NA	1.4e-08	-	67093	0	67093	20	ml/min/1.73m2	CKDGen_eGFRcrea_EUR_2010
rs9895661	chr17:59456589	chr17:61379228	C	T	Serum urate	NCIT_C64814	GUGC	23263486	European	2012	NA	NA	1.4e-08	NA	69374	-	-	-	-	GRASP
rs9895661	chr17:59456589	chr17:61379228	C	T	Serum urate	EFO_0004531	GUGC	23263486	European	2012	-0.045	0.0075	1.405e-08	-	110238	0	110238	48	mg/dl	GUGC_Urate_EUR_2012
rs9895661	chr17:59456589	chr17:61379228	C	T	Serum creatinine estimated glomerular filtration rate eGFR without diabetes	NCIT_C110935;HP_0012213	Pattaro C	22479191	European	2012	NA	NA	1.6e-08	NA	74354	-	-	-	-	GRASP
rs9895661	chr17:59456589	chr17:61379228	C	T	Serum creatinine estimated glomerular filtration rate eGFR females	NCIT_C110935;HP_0012213	Pattaro C	22479191	European	2012	NA	NA	1.7e-08	NA	74354	-	-	-	-	GRASP
rs174547	chr11:61570783	chr11:61803311	C	T	Fasting blood glucose	EFO_0004465	MAGIC	20081858	European	2010	NA	NA	1.719e-08	NA	46186	-	-	-	-	GRASP
rs174547	chr11:61570783	chr11:61803311	C	T	Fasting glucose	EFO_0004465	MAGIC	20081858	European	2010	-0.021	0.0038	1.719e-08	-	46186	0	46186	21	mmol/l	MAGIC_FG_EUR_2010
rs56738967	chr16:79740541	chr16:79706644	C	G	Plateletcrit	EFO_0004586	Astle W	27863252	European	2016	0.02206	0.003934	2.064e-08	+	173480	0	173480	2	IVNT	Astle-W_Blood-Cell-Traits_EUR_2016
rs174547	chr11:61570783	chr11:61803311	C	T	Height	EFO_0004339	GIANT	28146470	European	2017	-0.016	0.0028	2.1e-08	-	381625	0	381625	106	IVNT	GIANT_Height_EUR_2017
rs174547	chr11:61570783	chr11:61803311	C	T	Average weekly champagne plus white wine intake	EFO_0004329	Neale B	UKBB	European	2017	0.01429	0.002567	2.622e-08	+	240864	0	240864	1	-	Neale-B_UKBB_EUR_2017
rs9895661	chr17:59456589	chr17:61379228	C	T	Serum creatinine	EFO_0004518	CKDGen	20383146	European	2010	NA	NA	4e-08	NA	67093	-	-	-	-	GRASP
rs9895661	chr17:59456589	chr17:61379228	C	T	Serum creatinine estimated glomerular filtration rate eGFR	NCIT_C110935;HP_0012213	Pattaro C	22479191	European	2012	NA	NA	4.85e-08	NA	74354	-	-	-	-	GRASP
